# Supplementary material for: Targeting the Integrated Stress Response Kinase GCN2 to Modulate Retroviral Integration
Source: Molecules. 2021 Sep 6;26(17):5423. doi: 10.3390/molecules26175423 (PMC8434491; doi:10.3390/molecules26175423)
Supplement: Supplementary file 1 [file molecules-26-05423-s001.zip]

Archive with 1 entries (1 files):
- molecules-1313938-supplementary.xlsx
