# Supplementary material for: Targeting the Integrated Stress Response Kinase GCN2 to Modulate Retroviral Integration
Source: Molecules. 2021 Sep 6;26(17):5423. doi: 10.3390/molecules26175423 (PMC8434491; doi:10.3390/molecules26175423)
Supplement: Supplementary file 1 [file molecules-26-05423-s001.zip › molecules-1313938-supplementary.xlsx]

## Sheet: Feuil1
NSC	CAS	DRUG NAME (USAN)	MW (g/mol)
740	59-05-2	Methotrexate	454.44
750	55-98-1	Busulfan	246.3
752	154-42-7	Thioguanine	167.19
755	50-44-2	Mercaptopurine	152.18
762	55-86-7	Mechlorethamine hydrochloride	192.52
1390	315-30-0	Allopurinol	136.11
3053	50-76-0	Dactinomycin	1255.43
3088	305-03-3	Chlorambucil	304.22
6396	52-24-4	Thiotepa	189.22
8806	3223-07-2	Melphalan hydrochloride	341.66
9706	51-18-3	Triethylenemelamine	204.23
13875	645-05-6	Altretamine	210.28
18509	5451-09-2	Aminolevulinic acid hydrochloride	167.59
19893	51-21-8	Fluorouracil	130.08
24559	18378-89-7	Plicamycin	1085.16
25154	54-91-1	Pipobroman	356.06
26271	6055-19-2	Cyclophosphamide	261.09
26980	50-07-7	Mitomycin	334.33
27640	50-91-9	Floxuridine	246.19
32065	127-07-1	Hydroxyurea	76.05
34462	66-75-1	Uracil mustard	252.1
38721	53-19-0	Mitotane	320.04
45388	4342-03-4	Dacarbazine	182.18
45923	298-81-7	Methoxsalen	216.19
49842	143-67-9	Vinblastine sulfate	909.06
63878	69-74-9	Cytarabine hydrochloride	279.7
66847	50-35-1	Thalidomide	258.23
67574	2068-78-2	Vincristine sulfate	923.04
71423	595-33-5	Megestrol acetate	384.51
75520	70-00-8	Trifluridine	296.2
77213	366-70-1	Procarbazine hydrochloride	257.76
79037	13010-47-4	Lomustine	233.7
82151	23541-50-6	Daunorubicin hydrochloride	563.98
85998	18883-66-4	Streptozocin	265.22
92859	1327-53-3	Arsenic trioxide	197.84
102816	320-67-2	Azacitidine	244.21
105014	4291-63-8	Cladribine	285.69
109724	3778-73-2	Ifosfamide	261.09
119875	15663-27-1	Cisplatin	300.06
122758	302-79-4	Tretinoin	300.44
122819	29767-20-2	Teniposide	656.66
123127	25316-40-9	Doxorubicin hydrochloride	579.99
125066	9041-93-4	Bleomycin sulfate	1512.61
125973	33069-62-4	Paclitaxel	853.92
127716	2353-33-5	Decitabine	228.21
138783	3543-75-7	Bendamustine hydrochloride	394.73
141540	33419-42-0	Etoposide	588.56
169780	24584-09-6	Dexrazoxane	268.27
180973	54965-24-1	Tamoxifen citrate	563.65
218321	53910-25-1	Pentostatin	268.27
226080	53123-88-9	Sirolimus	914.18
241240	41575-94-4	Carboplatin	371.25
246131	56124-62-0	Valrubicin	723.64
256439	57852-57-0	Idarubicin hydrochloride	533.96
256942	56390-09-1	Epirubicin hydrochloride	579.99
266046	61825-94-3	Oxaliplatin	397.29
279836	65271-80-9	Mitoxantrone	444.49
296961	20537-88-6	Amifostine	214.22
312887	75607-67-9	Fludarabine phosphate	365.21
362856	85622-93-1	Temozolomide	194.15
369100	99011-02-6	Imiquimod	240.31
409962	154-93-8	Carmustine	214.05
606869	123318-82-1	Clofarabine	303.68
608210	125317-39-7	Vinorelbine tartrate	1079
609699	119413-54-6	Topotecan hydrochloride	457.91
613327	122111-03-9	Gemcitabine hydrochloride	299.65
616348	100286-90-6	Irinotecan hydrochloride	623.15
628503	114977-28-5	Docetaxel	807.89
683864	162635-04-3	Temsirolimus	1030.29
701852	149647-78-9	Vorinostat	264.32
702294	52205-73-9	Estramustine phosphate sodium	564.35
712807	154361-50-9	Capecitabine	359.35
713563	107868-30-4	Exemestane	296.4
715055	184475-35-2	Gefitinib	446.9
718781	183319-69-9	Erlotinib hydrochloride	429.9
719276	129453-61-8	Fulvestrant	606.75
719344	120511-73-1	Anastrozole	293.37
719345	112809-51-5	Letrozole	285.3
719627	169590-42-5	Celecoxib	381.37
721517	118072-93-8	Zoledronic acid	272.09
732517	863127-77-9	Dasatinib	488.01
733504	159351-69-6	Everolimus	958.24
737754	635702-64-6	Pazopanib hydrochloride	473.98
743414	152459-95-5	Imatinib	493.61
745750	231277-92-2	Lapatinib	581.06
747599	641571-10-0	Nilotinib	529.51
747971	284461-73-0	Sorafenib	464.82
747972	191732-72-6	Lenalidomide	259.26
747973	219989-84-1	Ixabepilone	506.7
747974	84449-90-1	Raloxifene	473.59
749226	154229-19-3	Abiraterone	349.51
750690	557795-19-4	Sunitinib	398.47
750691	439081-18-2	Afatinib	485.94
753686	763113-22-0	Olaparib	434.46
754143	128517-07-7	Romidepsin	540.69
754230	146464-95-1	Pralatrexate	477.48
754355	1038915-60-4	Niraparib hydrochloride	356.85
755384	357166-30-4	Pemetrexed, Disodium salt, Heptahydrate	471.38
755605	915087-33-1	Enzalutamide	464.42
755980	417716-92-8	Lenvatinib	426.86
755985	121032-29-9	Nelarabine	297.27
755986	879085-55-9	Vismodegib	421.3
756644	459868-92-9	Rucaparib phosphate	421.36
756645	877399-52-5	Crizotinib	450.34
756655	179324-69-7	Bortezomib	384.24
757441	319460-85-0	Axitinib	386.47
758246	871700-17-3	Trametinib	615.4
758247	571190-30-2	Palbociclib	447.54
758252	868540-17-4	Carfilzomib	719.92
758253	26833-87-4	Omacetaxine mepesuccinate	545.63
758254	1201902-80-8	Ixazomib citrate	517.13
758487	943319-70-8	Ponatinib	532.55
758774	414864-00-9	Belinostat	318.35
759224	870281-82-6	Idelalisib	415.42
760766	443913-73-3	Vandetanib	475.36
761068	849217-68-1	Cabozantinib	501.51
761190	404950-80-7	Panobinostat	349.43
761385	956697-53-3	Erismodegib	485.49
761388	110078-46-1	Plerixafor	502.79
761431	1029872-54-5	Vemurafenib	489.91
761432	183133-96-2	Cabazitaxel	835.94
761910	936563-96-1	Ibrutinib	440.5
763932	755037-03-7	Regorafenib	482.8
764040	1256580-46-7	Alectinib	482.62
764134	1195768-06-9	Dabrafenib mesylate	615.65
765694	380843-75-4	Bosutinib	530.45
766270	1257044-40-8	Venetoclax	868.45
768068	934660-93-2	Cobimetinib	531.32
775351	19171-19-8	Pomalidomide	273.25
776422	1032900-25-6	Ceritinib	558.14
778909	1211441-98-3	Ribociclib	434.54
779217	1421373-65-0	Osimertinib	499.61
788948	4105-38-8	Uridine triacetate	370.32
